# Supplementary material for: Targeting hypoxia-inducible factors with 32-134D safely and effectively treats diabetic eye disease in mice
Source: J Clin Invest. 2023 Jul 3;133(13):e163290. doi: 10.1172/JCI163290 (PMC10313368; doi:10.1172/JCI163290)
Supplement: Supporting data values [file jci-133-163290-s238.xlsx]

## Sheet: Figure 1
Fiure 1B			Fiure 1C	Panel C-ANGPTL4			Panel C-ANGPT2				Panel C-EPO				Panel C-MMP2
Control Vitreous [VEGF] (pg/mL)	PDR Vitreous [VEGF] (pg/mL)		Control Viteous [ANGPTL4] (ng/mL)	PDR Viteous [ANGPTL4] (ng/mL)	PDR + anti-VEGF Viteous [ANGPTL4] (ng/mL)		Control Viteous [ANGPT2] (pg/mL)	PDR Viteous [ANGPT2] (pg/mL)	PDR + anti-VEGF Viteous [ANGPT2] (pg/mL)		Control Viteous [EPO] (mIU/mL)	PDR Viteous [EPO] (mIU/mL)	PDR + anti-VEGF Viteous [EPO] (mIU/mL)		Control Viteous [MMP2] (ng/mL)	PDR Viteous [MMP2] (ng/mL)	PDR + anti-VEGF Viteous [MMP2] (ng/mL)
7.8	872.451		0.874635	19.2772	62.3047		57.1766	1702.46	2490.1		17.5091	129.458	1798.52		19.597	78.3651	88.3875
7.8	1439.23		2.10092	16.9544	37.3589		146.187	2298.14	219.843		5.71091	680.122	74.1078		15.2646	124.1	63.323
7.8	763.333		1.38855	12.8325	12.7778		51.9247	230.583	173.699		32.2884	750.451	309.153		39.1396	48.5058	73.4724
7.8	848.679		6.97251	13.3977	24.9191		135.897	2162.48	187.201		27.9475	381.353	155.533		22.7367	79.2525
7.8	4849.77		5.06359	19.4907	28.2635		244.303	323.629			74.5472	139.479			29.1827	125.393
8.50796	2169.33		0.452834	23.3595	71.6151		650.396	314.494			10.9938	411.212			40.0912	74.0665
7.8	6248.37		6.18174	23.5073	35.0257		38.6624	392.288			20.3931	1159.99			15.7888	84.4171
7.8	1987.92		1.23866	40.062			97.2158	903.238			14.6931	317.387			24.8327	91.9072
7.8	23.014		2.14469	16.8522			124.638	1306.42			46.8932	612.72			15.293	109.674
7.8	3262.48		1.12711	25.0486			56.1208	110.382			84.963	158.907			34.9066	34.6381
7.8	317.519		7.79688	11.1444			152.563	1132.98			9.20901	758.339			17.6643	69.4539
7.8	79.0875		3.23864	9.96815			75.6519	143.754			68.961	279.475			32.5869	64.3723
7.8	347.174		7.03626	18.2559			67.3707	127.207			21.9602	87.7516			18.4221	47.59
7.8	351.748		2.03249	26.8651			168.757	133.602			16.0033	58.5143			15.5906	79.4004
7.8	626.274		1.9	13.9374			134.876	132.326			49.5546	608.625			44.2664
7.8	2348.4		1.03093	32.619			89.2084	118.185			60.9035	692.5			31.369
7.8	2933.64		0.758871	31.5072			85.1707	205.417			24.5367				30.8403
12.4594	153.97		3.40133	37.8883			148.796				47.7793				19.5412
7.8	1219.86		3.20892	19.7122			72.9049				16.9434				34.9873
7.8	456.09		2.2655	31.7438			86.5192				54.214
7.8	171.357		3.24179	40.5099			94.5563				23.15
7.8	7.8		2.27372	5.14413			64.5822
7.8	367.448		5.04986	8.67193			82.4655
7.8	2878.65		2.15826	4.88272			63.1822
7.8	387.651		3.75525	24.7073			147.043
12.3184	1355.56		1.3022	22.5404			99.7408
7.8	15.6347		3.96026	17.641			141.901
7.8	142.031		5.31364	28.0533			76.3504
7.8	13.1547		1.13983	9.51201			102.332
7.8	239.235		1.12571	42.2608			134.181
7.8	13.0235		1.77866				73.7426
8.758	7.8		1.25205				74.6121
7.8	255.718		24.6561				138.471
7.8	423.108		45.1083				44.904
7.8	291.296		4.38045				82.4279
7.8			1.08203				143.616
7.8			3.78867				183.788
7.8			3.12702				148.757
7.8			1.37393				1130.44
7.8			7.55019				99.7408
7.8			2.96315				209.327
7.8			1.08596				399.966
7.8			1.31219				135.897
7.8			20.8501				145.33
7.8			1.17565				121.291
7.8			4.33023				123.012
7.8			3.40401				94.5543
7.8			0.743612				161.592
7.8			10.4942				91.9588
7.8			2.94505
7.8			7.11537
7.8			11.3899
7.8			2.9541
7.8			1.80479
7.8			1.73949
7.8			1.57045
7.8			1.87882
7.8			1.85407
7.8			5.84351
7.8			1.07857
22.5739			1.38169
7.8			2.37825
7.8			18.2013
7.8

## Sheet: Figure 2
Figure 2A
neovascular area (%)
OIR	22.9055	20.0519	19.4716	15.3	17.3971	18.4458
OIR+digoxin	0.78599	0.89727	1.63726	0.108	0.70931	1.71871
Figure 2B
	NON-OIR			OIR			OIR+Digoxin i.p. 2mg/kg
Vegfa mRNA	1.06177	1.04106	0.960563	7.58132	7.88007	7.77079	4.36121	3.81437	4.0024
Figure 2C
	NON-OIR			OIR			OIR+Digoxin i.p. 2mg/kg
Angptl4 mRNA	0.995406	0.965737	1.03548	2.27915	2.1455	2.10654	1.38942	1.31016	1.59891
Pdgfb mRNA	1.00058	1.04033	0.961236	8.90255	8.98456	9.31304	3.61113	3.06742	2.99928
Angpt2 mRNA	0.95057	0.978628	1.02184	1.69596	1.71194	1.61219	1.35923	1.26311	1.38573
Ptprb mRNA	1.04789	0.994344	1.00569	1.48531	1.39975	1.38176	0.863311	0.766249	0.763893
Serpine1 mRNA	0.910867	0.898636	1.1128	28.4376	29.9981	28.0622	13.6912	13.3012	10.8019

## Sheet: Figure 3
Figure 3C	Aqueous [ANGPTL4] (ng/mL)					Aqueous [ANGPT2] (ng/mL)
patient number	Control	DME	DME+anti-VEGF		patient number	Control	DME	DME+anti-VEGF
1	1.45442	4.38775	4.91614		1	207.57	283.297	337.818
2	1.54117	12.15	9.05592		2	259.467	529.19	359.973
3	2.07712	14.62	28.1041		3	242.053	342.07	419.088
4	2.16879		11.5606		4	271.136		389.524
5	1.46588		5.87981		5	224.752		337.818
6	2.26107		5.48919		6	271.136		374.747
7	1.39996		9.06		7	288.724		330.43
8	2.54146		6.6		8	265.296		359.97
9	1.54117		6		9	259.467		348.65
10	2.51216		6.33		10	282.851		374.75
11	2.05551		7.36		11	242.053		322.4
12	2.52517		6.01994		12	223.681		342.074
13	2.97188		7.73		13	206.529		355.24
14	2.45929		11.09		14	252.539		300.5
15	3.71385		7.21		15	264.702		481.89
16	2.36618				16	223.681
17	3.12525				17	264.702
18	2.27362				18	212.232
19	2.93256				19	276.494
20	2.55293				20	235.185
21	2.45929				21	294.276
22	1.54237				22	276.494
23	1.54237				23	342.211
24	2.0001				24	294.276
25	1.53687				25	258.826
26	2.07905				26	348.252
27	2.15846				27	270.592
28	2.72633				28	403.081
29	2.56204				29	258.826
30	1.84364				30	247.114
31	2.07905				31	336.18
32	2.07905				32	241.278
33	1.68919				33	276.494
34	1.76616				34	264.702
35	1.76616				35	247.114
36	1.68919				36	288.337
37	2.56204				37	282.409
38	2.56204				38	247.114
39	2.97561				39	312.166
40	2.56204				40	330.16
41	2.80905				41	270.592
42	2.23832				42	324.151

## Sheet: Figure 4
Figure 4F
	Control			STZ			STZ+Digoxin
Vegfa mRNA	0.920166	1.12503	0.965913	1.86607	1.91853	1.85318	0.790041	0.882703	0.598739
	Control			STZ			STZ+Digoxin
Angptl4 mRNA	1.04277	1.2487	0.763353	7.7859	4.90834	6.61631	0.621392	1.77767	1.46173
Figure 4G
Fluorescence intensity
STZ	STZ+DIGOXIN
37.93	46.681
43.736	42.578
64.297	52.972
51.2	50.306
58.724	49.098
62.591	46.09
32.729	40.115
35.539	41.195
51.462	43.621
56.26	35.309
49.563	39.037
52.885	36.965
50.444	25.069
44.711	33.228
53.832	37.808
54.878	36.455
41.416	39.74
33.097	40.962
35.476	39.852
32.234	27.168
30.726	21.706
37.398	19.973
42.701	29.081
45.651	41.472
56.839	49.433
49.161	33.842
36.672	32.31
39.692	25.036
41.437	32.502
48.875	25.89
46.08	31.025
35.657	26.112
47.26	37.699
40.504	15.89
34.35	43.4
32.934	34.9
24.584	41.624
27.19	40.268
40.882	28.434
39.247	40.344
44.761	34.364
27.116	33.627

## Sheet: Figure 5
Figure 5A					Figure 5B
Fluorescence intensity-1Month					Fluorescence intensity-3Month
NON-STZ	STZ	STZ+ACR 140ng	STZ+ACR 210ng		NON-STZ	STZ	STZ+ACR 140ng	STZ+ACR 210ng
9.807	49.318	22.507	35.928		9.807	65.027	39.285	41.295
2.667	39.213	26.433	27.329		2.667	55.144	37.318	47.536
3.208	57.69	28.162	37.922		3.208	57.69	42.472	39.992
8.964	47.171	37.914	31.482		8.964	55.722	47.951	36.887
9.685	61.972	35.22	28.932		9.685	42.705	47.736	32.774
8.818	53.962	44.72	23.618		8.818	44.88	41.219	47.323
9.956	40.05	34.475	31.586		9.956	51.571	54.799	44.319
10.306	44.349	36.743	21.424		10.306	44.787	48.828	48.217
26.182	44.406	41.361	36.223		26.182	46.663	64.963	38.869
26.139	42.835	49.578	35.844		26.139	55.718	45.021	38.218
22.04	52.308	51.265	45.147		22.04	49.277	51.38	47.103
12.457	47.735	53.07	51.104		12.457	71.047	46.871	51.254
16.155					16.155	56.998	52.63	42.257
13.876					13.876	54.554	49.024	41.81
10.751					10.751	52.796	48.259	50.481
14.435					14.435	47.418	41.236	47.046
						60.292	43.602	52.293
						60.379	56.733	56.738
						68.405	45.698	41.886
						56.045	68.175	46.117
Figure 5E
A wave -DAY7						B wave -DAY7							A wave -DAY14						B wave -DAY14							A wave -DAY21						B wave -DAY21							A wave -DAY28						B wave -DAY28
Acr	0.025	0.25	2.5	7.96	79.06		0.025	0.25	2.5	7.96	79.06		Acr	0.025	0.25	2.5	7.96	79.06		0.025	0.25	2.5	7.96	79.06		Acr	0.025	0.25	2.5	7.96	79.06		0.025	0.25	2.5	7.96	79.06		Acr	0.025	0.25	2.5	7.96	79.06		0.025	0.25	2.5	7.96
pbs	11.79	125.7	180.9	229.2	215.3	pbs	230.6	315.4	388.5	378.5	313.6		pbs	40.8	152.8	237.7	285.8	247	pbs	264.6	380	515.1	602.9	426.2		pbs	8.547	118.4	219	232.4	188.1	pbs	305.8	383.2	494.7	482	375.2		pbs	48.15	145	200.3	231.8	237	pbs	252.4	376.6	487.9	544.7
	40.53	143.8	207.7	245.6	232.5		268.8	433.7	494.7	548.2	452.7			1.825	162	277.3	289.5	249.5		382.2	520.9	573.1	633.6	517.8			14.91	144.8	253	263.7	228.2		347.8	498.3	524.8	585.8	451			37.22	99.6	229.9	257.1	204.1		303.5	425.7	551.6	655.3
	23.34	158.2	269	282.9	263.5		421.7	538.4	685.4	691.5	555.4			40.27	143.4	254.1	269.3	172.6		383.1	446.7	505	536	526.4			6.526	115	213.3	256	246.6		340.8	354.6	442.3	478.1	432.5			26.23	124.5	197.4	227.1	228.9		182.2	306.9	403	535
	19.25	135.4	198.8	236.4	224.3		273.2	372.2	410.2	381.8	336.7			32.75	131.9	195	243.7	225.9		186.5	335.1	445.6	515.6	363.9			5.835	117.3	250.8	261.7	229.4		326.7	402.8	536.7	531.9	428.6			129.7	212.6	235.7	232.6	234.8		146.3	358.2	444.3	533.9
	25.82	108	161.4	220.3	218.3		186.2	342.2	413.8	480	417.1			9.486	120.2	218.8	240.2	228.6		267.7	402	460.8	533.8	489.5			7.156	121	227.8	250.9	228.9		263.7	410.5	473.4	552.5	425.6			24.55	18.95	228.5	235.9	224.4		239.3	332.5	467.8	554.9
	11.48	109.4	223.3	252	212.8		300	411.6	542.3	614.8	493.6			47.45	147.5	281.7	284.3	215.9		418.3	477.9	531.5	531	561.4			12.66	114.5	229.8	278.2	240.2		337.2	356.3	459.4	504.6	416.1			19.2	117.3	168.3	204.6	203.6		130.3	244.8	334.1	477.6
140ng	38.96	97.17	196.8	228.4	200.7	140ng	297.3	397.7	478.4	527.6	454.3		140ng	13.13	77.16	180.1	175.4	168.4	140ng	250.1	321	378.8	361.5	298		140ng	32.84	91.6	197.3	224.9	242.5	140ng	262.8	343.6	443.8	428.8	411.5		140ng	31.69	97.9	176.4	198.1	187.2	140ng	198.7	295.6	386.1	442.6
	16	108.1	206.7	237.6	208		360.4	440.5	532	505.6	447.2			28.23	134	197.9	236.2	193.5		215.6	333.1	435.1	449.2	361.6			21.36	92.93	181.3	211.9	198.2		158.7	246.2	362	423.2	392.3			3.644	145.8	192.4	214	230		354.3	352.5	467.3	551.3
	29.66	160.2	245.6	234.9	223.4		384.1	430.9	604.8	593.3	487.1			23.55	123.4	195.1	245	214.9		366	424.4	499	511.6	518.5			49.16	110.2	228.5	254.7	239.7		297.5	375.6	462.3	539	480.7			36.27	127.7	224	232.6	222.9		264.9	387.9	455.5	543.6
	39.12	115.2	225.7	261.3	222.9		322.8	454.8	506.5	537	477.2			12.88	47.57	136.7	130	151.2		210.6	260.5	301.7	269.1	261.6			23.24	54.34	119.1	170.3	162.5		155.9	231.9	277.3	328.6	287.8			24.49	72.37	145.9	168.2	107.6		130	190.3	258.1	327.2
	13.43	88.39	186.4	231.4	197.4		292.6	360.8	473	464	421.4			21.53	136.9	188.3	223.4	193		189.1	279	385.9	416.8	335.8			28.87	130.1	210.7	240.8	209.8		190.7	283.8	391.3	423.4	352.6			2.797	148.3	194	212.3	196.9		239.3	315	406	444.1
	29.59	123.5	209.9	197.5	203		325.5	359.8	551.6	531.9	451.6			32.98	164.9	255.4	307.1	238.1		414.8	492.5	582.1	604.9	537.3			48.03	116.4	244.3	255.8	244.1		300	412.2	466	526.5	454.9			18.58	112.5	181.6	214.2	190.6		201	260.8	337.8	479.6
210ng	19.99	194.3	265.6	311.5	279.1	210ng	443.7	581.9	642.5	698.4	555.7		210ng	25.65	105.6	168.3	196.7	175	210ng	165.3	346.4	347.2	411.7	331.6		210ng	2.085	79.11	129.2	166.2	201.8	210ng	162.2	202.3	346.6	329.9	348.7		210ng	14.83	123	119.1	151.6	177.4	210ng	182.6	334.2	367.6	426.6
	40.48	194.8	240.1	266.8	272.6		286	402.2	516.3	564.8	534.1			7.265	144.1	218.4	285.6	270.4		250.1	329.4	521.5	460.4	418.8			5.962	153.3	263.9	298.7	269.6		338.3	396.9	518.6	571.6	505.5			30.42	67.06	171.9	213.5	197.5		170.4	257.4	387.1	453.3
	36.69	115.4	226.5	260.4	216		269.3	352.6	466.5	511.7	455.7			5.776	160.4	244.8	274.1	247.6		298	313.1	472	491.8	456.4			20.58	116.5	197.3	246.8	245		226.2	333.1	412.3	404	325.8			34.35	118.9	187.5	245.1	221.1		217.4	270.9	402.5	456.9
	44.31	125.5	229.9	313.6	254.5		337.9	421.6	530.4	586.5	517.9			17.05	69.7	132	174.1	127.5		158.7	191.9	277.6	306.5	274.6			7.27	83.78	185.1	226.1	202.9		204.7	246.8	313.4	413	304.8			27.18	71.59	167.5	230.5	225.4		130.9	255.8	391.3	503.8
	5.863	126.9	160.1	199.8	196.9		298.4	404.6	453.1	455.6	410			50.73	128.3	224.1	250.3	252.9		185.5	402.1	408.1	484.6	374.7			1.315	110.9	167.5	227.6	197.9		166	217.8	380.8	388.2	357.9			10.82	80.5	141.3	182.2	140.9		127.7	270.4	328.6	376.3
	45.85	189.2	221.4	272.8	271.1		251.3	308.2	463.5	479.4	499			11.35	148.7	202.7	260.7	264.4		208.9	318.8	496	430.2	397.7			10.3	93.83	198.7	242.3	230.4		266.1	292.6	422.7	486.8	460.6			28.18	82.01	187.6	227.9	194		169	284.5	341.3	376.8
	37.05	103.5	203.2	241.5	198.7		250	307	434.7	508.3	437.5			0.524	136.1	232.7	271.2	256.3		251.2	279	451.9	484.9	444.1			7.505	105.5	187.4	249.3	224.5		194.7	295.5	401.6	387.9	305.5			32.48	120.1	170.4	231.5	196.9		235.6	277.9	408.5	450.7
	34.24	106.6	205.5	262.6	211.6		270.7	387.3	488	514.4	466.9			14.04	97.6	209.8	256.7	248.6		225.7	301.5	398.2	392.6	444.3			18.85	81.33	178.7	223.8	169.4		190.4	252.4	335.4	410.9	287.7			13.9	71.81	176.1	206.9	186.6		150.3	243	336.6	393.5
350ng	30.27	143.4	198.4	259.4	217.8	350ng	158.3	270.3	324.7	301.2	307.2		350ng	43.99	142.4	217.3	277.2	278.3	350ng	109.7	204.7	249.1	262.3	242.4		350ng	34.77	167.4	269.2	318.9	246.5	350ng	190.3	252.3	327.2	382.6	352.4		350ng	20.61	67.67	151.2	211.8	189.1	350ng	111.4	210.3	321.1	382.6
	6.977	50.08	272.6	306.2	270.4		228.8	211.5	399.2	433.5	368.3			11.11	148	183.4	247.9	208.2		122	155.2	264.2	324.1	303.1			12.04	79.42	176	202.1	168.5		103.3	137.1	172	280.6	280.1			33.84	100.9	190	210.9	196.5		92.26	119.4	232.8	281.9
	25.2	141.9	210	236.8	219		174.3	250.7	323.9	387.5	310.8			8.12	117.9	170.1	212.3	166.7		110.4	96.43	187.9	334.2	322.5			11.6	36.69	161.9	192.8	228.8		139	248	344.3	445.2	373.9			17.73	80.89	153.2	224.7	182.5		126.8	139.7	239.2	292.7
	18.03	101.8	163.1	214.9	197.9		156.6	202.8	292.6	415.7	390.7			6.117	116.9	199.4	282.5	238.1		144.8	248.5	328.8	408.2	342.3			36.09	112.7	277.3	255.3	254.9		149.5	207.7	321.9	441	389.5			36.54	147.6	160.8	206.5	170.5		141.3	118.4	210.2	297.7
	22.46	86.73	173.1	213.5	217.9		84.56	150.3	259.7	319.2	278.1			43.74	125.6	164.4	223.6	187.8		199.1	253.9	335.3	371.7	348.2			2.251	73.56	196.6	229.8	252.6		124.7	146.4	221.6	255.3	290.9			29.23	100.3	158.7	209	171.4		176.4	238.4	301.9	430.4
	15.92	89.36	139.4	199.8	175.8		49.93	139.5	171.8	137	202.2			27.52	60.73	89.52	136.9	135.9		35.44	88.44	97.8	90.24	65.76			36.12	130.6	215.8	265.8	217.8		180.5	217.7	271.6	330	323.7			33.11	60.24	207.3	266.8	279.7		75.04	87.58	255.3	359.8
	15.84	152.7	210.5	266.1	266.2		144.9	169.9	242.7	279.7	260.5			2.214	141.3	185.5	260.7	232.4		116.5	136.4	243.4	333.5	304.8			20.1	74.92	149.7	168.8	147		54.95	76.72	94.77	186.2	178.7			34.33	151	187.9	195.5	175.4		69.91	92.73	163.3	281.4
	38.61	130.8	176.4	222.5	196.6		166.7	218.3	277.4	344.4	277.8			30.25	112.6	185.5	212.5	182.9		109.3	123.3	197.1	279.3	263.5			6.94	77.2	202	229.3	256		131.3	257.2	340	405.2	354.9			5.458	48.34	101.1	156	148.1		85.4	62.05	125.2	144
	34.39	158.9	264.4	313.9	279.6		185.3	222.2	349.6	471	416.5			15.05	108.6	177.9	256.2	252.8		40	158.5	221.4	273.4	263.6			30.03	93.79	224.8	238.7	226.1		105.7	100.6	216	283.5	248.7			52.27	143.4	152.2	185	172.4		128.2	125.3	177.7	241.3
	39.78	128.6	228.1	283.8	243.1		116.9	196.9	328.1	416.1	314.5			27.4	95.22	183.3	249.7	244.3		135.6	223.6	270.4	333.5	341.9			1.818	52.1	161	193.2	190.1		82.18	117.4	157.6	192.8	251.9			1.664	84.67	131	194.2	190.5		138.2	137	208.7	339.7
[truncated: 13 more columns]

## Sheet: Figure 6
Figure 6D					Figure 6E	NV% OIR					Figure 6G	NV% OIR
Acr-0	Acr-140ng	Acr-210ng	Acr-350ng		Hif1a wt	Hif1a+/-					Hif2a wt	Hif2a+/-
3400	2400	1733.33	1600		12.7699	0.13988					8.94182	0.17852
2133.33	2444.44	2777.78	1111.11		11.8045	0.12817					10.2936	0.182973
2177.78	2088.89	1844.44	866.667		12.2858	0.227727					9.62434	0.191615
2666.67	1288.89	1622.22	1266.67		12.9927	0.155573					13.8013	0.155047
2400	1888.89	977.778	1177.78		9.54035	0.183279					10.5891	0.15016
2866.67	2422.22	777.778	1133.33		13.7565	0.154538					11.0755	0.014968
2977.78	3022.22	822.222	1244.44
3622.22	2644.44	755.556	1466.67		Figure 6F						Figure 6H
2488.89	2222.22	1000	644.444		Central RGCs			Peripheral RGCs			Central RGCs			Peripheral RGCs
2688.89	3222.22	1266.67	800		Hif1a wt	Hif1a+/-		Hif1a wt	Hif1a+/-		Hif2a wt	Hif2a+/-		Hif2a wt	Hif2a+/-
2733.33	2111.11	1600	1066.67		3511.11	4244.44		2088.89	2266.67		3733.33	4044.44		3000	1800
3711.11	2088.89	1622.22	1311.11		3377.78	3400		2111.11	1644.44		3711.11	4066.67		2800	2422.22
3355.56	3133.33	3666.67	3800		3200	3711.11		1711.11	2244.44		4133.33	3866.67		2066.67	2488.89
4288.89	3466.67	3688.89	3400		3555.56	3733.33		2955.56	3155.56		3955.56	3466.67		2088.89	3044.44
3577.78	3577.78	2800	3177.78		3800	3222.22		3133.33	1777.78		3488.89	3600		1733.33	2022.22
3133.33	3644.44	3488.89	3266.67		3666.67	4355.56		3200	3200		3822.22	4088.89		2711.11	3266.67
					3755.56	3955.56		2644.44	2511.11		3866.67	3577.78		2511.11	2755.56
					4288.89	4222.22		1644.44	2066.67		3355.56	3688.89		3088.89	3066.67
					4055.56	3344.44		2222.22	2288.89		3666.67	3444.44		2911.11	2444.44

## Sheet: Figure 7
Figure 7G					Figure 7H
GENES	control	hypoxia	hypoxia+32-134D		VEGFA mRNA	2hrs			4hrs			8hrs
ANGPTL4	1	73.1593	30.9206		20%O2	1.023	1.00177	0.975792	1.04013	0.99897	0.962409	1.01791	1.01771	0.965319
VEGFA	1	12.442	8.23874		1%O2	1.94557	1.8334	1.91803	3.4858	3.44933	3.8152	5.16469	4.92069	5.20607
CDH5	1	3.57205	0.614439		1%O2+32-134D 10μM	1.02588	1.07272	1.07853	1.49255	1.34337	1.51696	2.42057	2.29545	2.31122
ANG,RNASE4	1	3.24826	2.06772
IL8	1	2.34389	1.44988		ANGPTL4 mRNA	2hrs			4hrs			8hrs
TNNI1	1	1.91469	0.511038		20%O2	0.844022	1.05229	1.12593	1.19433	0.726314	1.15279	1.02716	0.803924	1.211
FIGF	1	1.47315	1.12744		1%O2	0.338919	0.381704	0.408963	1.60454	1.80709	1.93615	6.29364	6.88558	6.44353
CEACAM1	1	1.4666	1.05537		1%O2+32-134D 10μM	0.356287	0.426158	0.378236	1.68676	2.01755	1.79067	1.38548	1.13189	0.992978
TNMD	1	1.16946	0.572884
CSF3	1	1.13315	0.933946		Figure 7F
HGF	1	1.04563	0.568936		20%O2
ANGPTL1	1	1.03238	0.899109		Gene Symbol	1	2	3	4	5	6	7	8	9	10	11	12
TIMP2	1	1.03295	0.929793		A	16.4524	19.9843	22.7071	22.9551	Undetermined	Undetermined	34.6169	38.3029	20.076	28.2362	26.3571	25.6012
TIMP3	1	1.01909	0.761211		B	24.1063	24.3233	27.2961	27.9026	29.0364	Undetermined	27.1158	33.9189	22.3949	Undetermined	25.4479	38.9519
COL15A1	1	1.10324	1.00959		C	30.1308	24.0001	Undetermined	30.293	23.6864	32.5977	29.6308	25.4475	24.8323	23.7288	31.0534	22.1827
					D	31.7947	27.8224	Undetermined	Undetermined	25.8773	33.1376	29.5647	Undetermined	30.6792	33.0253	33.0484	27.9159
					E	21.6531	35.1405	24.7003	30.8741	36.3384	30.9534	34.4155	38.4494	35.129	22.9414	26.0768	25.3836
					F	Undetermined	31.8483	31.3176	23.7144	31.2415	37.465	32.6454	34.8361	24.4603	28.1507	25.9204	34.3146
					G	32.0853	26.9662	24.0368	31.5288	28.596	25.1941	24.1446	32.0361	Undetermined	Undetermined	Undetermined	Undetermined
					H	35.5945	21.2894	25.4179	34.3301	30.7102	28.6802	29.1104	27.2288	38.9509	24.793	25.4456	32.2392
					1%O2
					Gene Symbol	1	2	3	4	5	6	7	8	9	10	11	12
					A	14.9836	18.9856	22.5298	22.7926	Undetermined	Undetermined	35.6081	37.3013	20.3039	26.3592	27.4086	25.6307
					B	25.1567	24.8283	28.4875	28.6571	30.4909	Undetermined	28.4434	33.6772	20.9887	Undetermined	25.1985	38.4897
					C	30.9149	24.0816	Undetermined	28.8204	23.9381	33.2871	25.8163	25.2309	24.9927	23.9036	31.4558	23.2458
					D	34.3012	27.9392	Undetermined	Undetermined	27.1318	34.8778	29.6319	Undetermined	30.6451	33.4003	32.8251	28.7857
					E	21.7301	33.1264	25.3313	31.9288	36.9842	30.9017	35.171	Undetermined	34.7258	22.7173	25.8722	25.6105
					F	Undetermined	31.1185	32.099	24.3509	31.4351	Undetermined	32.945	33.7216	25.344	28.7329	25.967	33.5784
					G	32.7879	27.5775	24.5879	31.2097	28.8823	25.0506	24.1781	32.822	Undetermined	Undetermined	Undetermined	Undetermined
					H	35.2368	21.3753	26.1818	33.8622	24.3399	28.1872	29.2164	27.079	Undetermined	25.1103	26.3391	32.755
					1%O2+32-134D
					Gene Symbol	1	2	3	4	5	6	7	8	9	10	11	12
					A	17.147	19.3182	22.4989	22.9154	Undetermined	Undetermined	34.7174	36.5851	19.7782	26.9799	26.5882	25.7521
					B	24.5504	24.147	27.6666	27.5976	29.5426	Undetermined	27.5109	34.5244	21.6508	Undetermined	25.0732	38.2484
					C	30.2251	24.2367	Undetermined	28.7622	23.5615	32.9878	26.3802	24.9703	24.89	22.8861	30.8681	21.419
					D	32.7901	27.2577	Undetermined	Undetermined	27.0627	34.3701	29.6797	Undetermined	30.4574	33.5656	32.9937	27.8614
					E	21.6192	34.2296	24.7561	31.4218	37.1294	31.4782	34.7796	37.7777	34.1171	22.6282	25.475	25.5431
					F	Undetermined	31.5624	31.7773	23.7015	31.6252	31.5404	32.8403	35.5964	24.3967	28.4542	26.0031	33.9334
					G	31.9187	27.0424	23.9658	31.3068	28.2974	25.5106	23.76	32.4049	Undetermined	Undetermined	Undetermined	Undetermined
					H	35.4849	21.5806	25.5509	33.1213	25.5515	27.972	28.6756	27.5634	Undetermined	24.7657	26.3691	32.6597
					Gene Symbol	1	2	3	4	5	6	7	8	9	10	11	12
					A	18S	GAPDH	HPRT1	GUSB	FGA	PLG	SERPINC1	PRL	MMP2	ANG,RNASE4	ANGPT1	ANGPT2
					B	CXCL12	EDIL3	EPHB2	FGF1	FGF2	FGF4	FST	HGF	IL8	LEP	MDK	TYMP
					C	PDGFB	PTN	PROK1	TGFA	TGFB1	TNF	VEGFA	VEGFB	VEGFC	CTGF	FBLN5	THBS1
					D	TNFSF15	ITGA4	IFNB1	IFNG	CXCL10	IL12A	SERPINF1	PF4	VASH1	ADAMTS1	ANGPTL1	AMOT
					E	CD44	CDH5	CXCL2	SERPINB5	FLT1	SEMA3F	TEK	TIE1	TNMD	TIMP2	TIMP3	ANGPTL2
					F	ANGPTL3	CEACAM1	HEY1	ITGAV	PECAM1	LYVE1	KIT	TNNI1	NRP2	KDR	ENPP2	FIGF
					G	FOXC2	COL4A1	COL4A2	COL15A1	HSPG2	COL18A1	FN1	COL4A3	F2	BAI1	CHGA	ANGPT4
					H	CSF3	GRN	THBS2	LECT1	ANGPTL4	ITGB3	PDGFRA	PDGFRB	FLT4	NRP1	S1PR1	PROX1

## Sheet: Figure 8
Figure 8B															Figure 8C					Figure 8D	HUVEC 16HRS
															GENES	Normal	Hypoxia	Hy+32-134D			20% O2	1% O2	1% O2+32-134D 1μM	1% O2+32-134D 10μM
	Gene Symbol	1	2	3	4	5	6	7	8	9	10	11	12		TNMD	1	196.641	1.38752		VEGFA mRNA	0.819156	3.10422	3.16264	2.89198
	A	18S	GAPDH	HPRT1	GUSB	FGA	PLG	SERPINC1	PRL	MMP2	ANG,RNASE4	ANGPT1	ANGPT2		ANGPTL4	1	70.6212	35.2355			1.0155	4.03567	3.14818	2.5719
	B	CXCL12	EDIL3	EPHB2	FGF1	FGF2	FGF4	FST	HGF	IL8	LEP	MDK	TYMP		VEGFC	1	8.87557	3.87915			1.20213	3.8637	2.93629	2.68236
	C	PDGFB	PTN	PROK1	TGFA	TGFB1	TNF	VEGFA	VEGFB	VEGFC	CTGF	FBLN5	THBS1		ITGB3	1	8.49563	3.6621
	D	TNFSF15	ITGA4	IFNB1	IFNG	CXCL10	IL12A	SERPINF1	PF4	VASH1	ADAMTS1	ANGPTL1	AMOT		EPHB2	1	8.11019	2.11855		ANGPTL4 mRNA	1.22085	24.8144	19.8329	12.3148
	E	CD44	CDH5	CXCL2	SERPINB5	FLT1	SEMA3F	TEK	TIE1	TNMD	TIMP2	TIMP3	ANGPTL2		VEGFA	1	7.93258	4.06702			0.897425	29.5265	22.215	11.0174
	F	ANGPTL3	CEACAM1	HEY1	ITGAV	PECAM1	LYVE1	KIT	TNNI1	NRP2	KDR	ENPP2	FIGF		MMP2	1	5.86787	3.05227			0.912723	24.5193	23.6548	13.1074
	G	FOXC2	COL4A1	COL4A2	COL15A1	HSPG2	COL18A1	FN1	COL4A3	F2	BAI1	CHGA	ANGPT4		PDGFB	1	5.71218	2.62997
	H	CSF3	GRN	THBS2	LECT1	ANGPTL4	ITGB3	PDGFRA	PDGFRB	FLT4	NRP1	S1PR1	PROX1		HSPG2	1	5.29171	1.33887		Figure 8E	20% O2	1% O2	1% O2+32-134D 1μM	1% O2+32-134D 10μM
															COL4A1	1	5.12993	3.54314		ANGPT2 Mrna	0.90583	1.35815	1.02872	1.09163
															TGFB1	1	5.09333	1.57819			1.07724	1.94766	1.54123	1.04551
20% O2															CTGF	1	4.6162	3.12			1.02481	2.17362	1.06656	0.870801
	Gene Symbol	1	2	3	4	5	6	7	8	9	10	11	12		PROX1	1	4.53109	2.02123
	A	20.4197	21.8734	25.7167	25.6825	Undetermined	Undetermined	35.2484	37.7537	23.1381	29.0651	30.8625	34.2245		TGFA	1	4.39138	2.2277		PTPRB mRNA	1.0038	2.15362	1.64147	1.16895
	B	Undetermined	27.4665	29.6279	31.1037	30.3294	Undetermined	33.3592	Undetermined	26.2983	Undetermined	24.9049	Undetermined		COL4A2	1	4.17382	2.16808			0.998038	2.11535	1.62694	1.1917
	C	29.7	37.2321	Undetermined	31.1316	24.9061	Undetermined	32.7545	28.5958	29.5161	25.2628	Undetermined	24.4202								0.99817	2.23327	1.63799	1.0627
	D	26.305	29.0159	33.566	Undetermined	36.8173	34.683	37.549	37.6649	31.4544	30.2489	Undetermined	37.8619
	E	24.6753	26.0189	30.4752	Undetermined	30.9686	31.4407	27.8332	31.9622	37.8148	25.8431	25.5982	30.6217							SERPINE1 mRNA	1.239	3.03631	2.46469	2.07219
	F	Undetermined	30.2362	33.8321	27.1459	24.1935	33.3581	Undetermined	Undetermined	25.8885	29.2204	Undetermined	33.1122								0.889022	2.99595	2.4817	2.14484
	G	28.8827	32.7107	30.0889	Undetermined	28.1789	30.3164	30.4997	Undetermined	Undetermined	Undetermined	Undetermined	Undetermined								0.907854	2.86763	2.48638	2.57611
	H	34.0214	23.4668	Undetermined	Undetermined	27.2368	27.508	Undetermined	Undetermined	38.871	29.3738	25.5099	32.8764
1% O2
	Gene Symbol	1	2	3	4	5	6	7	8	9	10	11	12
	A	20.2597	20.1519	24.8486	24.2746	Undetermined	Undetermined	34.7955	37.4945	20.4253	27.5304	30.2021	33.1442
	B	Undetermined	26.0312	26.4482	30.3002	28.963	Undetermined	31.5198	Undetermined	25.8861	Undetermined	23.031	39.0285
	C	27.0261	35.3659	Undetermined	28.837	22.3976	36.3984	29.6067	26.5038	26.2063	22.8962	Undetermined	22.2489
	D	24.7433	27.7615	35.4666	36.9754	36.6734	33.6666	Undetermined	36.3564	29.8364	29.6638	Undetermined	38.5995
	E	22.8559	23.9982	31.0049	Undetermined	29.5829	30.3114	26.2599	30.0943	30.0354	24.4016	24.9091	29.4742
	F	Undetermined	29.0289	33.7684	25.73	23.569	33.7714	Undetermined	Undetermined	24.1871	28.9693	Undetermined	31.6497
	G	26.8677	30.1919	27.8676	35.2658	25.6152	28.1071	28.8125	Undetermined	Undetermined	Undetermined	35.5213	Undetermined
	H	33.1527	21.4645	Undetermined	Undetermined	20.9348	24.2613	Undetermined	Undetermined	Undetermined	27.4165	24.9796	30.5367
1%O2+32-134D
	Gene Symbol	1	2	3	4	5	6	7	8	9	10	11	12
	A	20.1818	20.3521	25.0367	25.0498	Undetermined	36.8052	34.8884	Undetermined	21.2904	28.1406	30.8384	32.8047
	B	Undetermined	26.4682	28.307	29.8889	30.0294	Undetermined	31.5936	Undetermined	26.4133	Undetermined	23.8862	39.1978
	C	28.0672	36.9532	Undetermined	29.7382	24.01	Undetermined	30.4927	27.5522	27.3225	23.3834	Undetermined	23.1291
	D	25.7168	28.3072	35.432	Undetermined	36.21	34.4259	37.5691	38.4479	30.8647	29.7994	Undetermined	39.0386
	E	23.3811	24.9237	30.6168	36.9759	30.21	31.8531	27.2772	30.7653	37.1045	25.4299	25.8838	30.2341
	F	Undetermined	29.9396	34.3049	26.1181	23.24	34.6146	Undetermined	Undetermined	25.1088	30.1984	Undetermined	33.3841
	G	27.8513	30.6479	28.7346	Undetermined	27.52	29.7073	28.5669	Undetermined	Undetermined	Undetermined	Undetermined	Undetermined
	H	33.4203	22.2393	Undetermined	Undetermined	21.86	25.3974	Undetermined	Undetermined	Undetermined	28.4453	25.2945	31.6234

## Sheet: Figur 9
Figure 9F
	20% O2			1% O2			1% O2+32-134D 1μM			1% O2+32-134D 10μM
VEGFA mRNA	0.816426	1.10213	1.11135	2.85663	3.00167	2.96132	2.04591	2.08469	1.84815	0.206926	0.172459	0.172646
Figure 9G
	20% O2			1% O2			1% O2+32-134D 1μM			1% O2+32-134D 10μM
ANGPTL4 mRNA	0.817281	1.22885	0.995703	5.46213	6.81463	6.29945	5.34438	5.72983	5.86065	0.137267	0.128725	0.133825

## Sheet: Figure 10
Figure 10C										Figure 10E	neovascular area (%)			avascular area (%)
	NON-OIR			OIR			OIR+32-134D i.p. 20mg/kg				Vehicle	32-134D		Vehicle	32-134D
Vegfa mRNA	1.06177	1.04106	0.960563	7.58132	7.88007	7.77079	4.71673	4.57846	4.29917		13.1622	5.90609		25.3334	27.2246
Angptl4 mRNA	0.995406	0.965737	1.03548	2.27915	2.1455	2.10654	1.95893	1.88594	1.82799		16.0974	5.17097		33.1301	38.1203
Pdgfb mRNA	1.00058	1.04033	0.961236	8.90255	8.98456	9.31304	7.75557	6.2199	6.87127		9.46947	3.39958		34.5417	35.7742
Epo mRNA	0.86172	0.807901	1.21263	19.4735	19.8035	18.5638	15.9268	13.6786	15.0565		11.8115	5.22015		35.5657	31.6081
											9.88932	4.58438		33.6502	33.2821
Figure 10D											9.79684	1.45012		33.7132	34.1
	NON-OIR			OIR			OIR+32-134D i.p. 20mg/kg				10.1327	6.52907		36.9596	39.7919
Angpt2 mRNA	0.95057	0.978628	1.02184	1.69596	1.71194	1.61219	1.45503	1.39443	1.54093		14.275	6.15997		33.4749	29.3948
Ptprb mRNA	1.04789	0.994344	1.00569	1.48531	1.39975	1.38176	1.10902	1.09276	1.11952
Serpine1 mRNA	0.910867	0.898636	1.1128	28.4376	29.9981	28.0622	18.6807	17.1616	18.3924
Kdr mRNA	1.02305	1.04113	1.21669	1.71136	1.65651	1.52683	1.28034	1.29555	1.31524

[truncated: 7 more sheets: Figure 11, Figure 12, Figure 14, Supplementary Figure1, Supplementary Figure2, Supplementary Figure3, Supplementary Figure 4]
